# Supplementary material for: Psychiatric Disorders and Obesity in Childhood and Adolescence—A Systematic Review of Cross-Sectional Studies
Source: Children (Basel). 2023 Feb 1;10(2):285. doi: 10.3390/children10020285 (PMC9955505; doi:10.3390/children10020285)
Supplement: Supplementary file 1 [file children-10-00285-s001.zip]

Archive with 1 entries (1 files):
- children-2168218-supplementary.pdf
